# Supplementary material for: Prevalence of sickle cell anemia in Africa: A protocol for a meta-analysis of existing studies
Source: PLoS One. 2025 Apr 21;20(4):e0321535. doi: 10.1371/journal.pone.0321535 (PMC12011286; doi:10.1371/journal.pone.0321535)
Supplement: S4 File — (XLSX) [file pone.0321535.s004.xlsx]

## Sheet: Sheet1
Study Title	Inclusion/Exclusion	Reason for Exclusion
