# Supplementary material for: Prevalence of sickle cell anemia in Africa: A protocol for a meta-analysis of existing studies
Source: PLoS One. 2025 Apr 21;20(4):e0321535. doi: 10.1371/journal.pone.0321535 (PMC12011286; doi:10.1371/journal.pone.0321535)
Supplement: S5 File — (XLSX) [file pone.0321535.s005.xlsx]

## Sheet: Sheet1
Authors	Title	Journal	Year published	Country	Source of funding	Ethics approval	Sample size	Population	Min Age	Max Age	Study design	Country	Sampling method	Diagnosis Method	Number of SCD cases	Prevalence of SCD	response rate	Followup time	Healthcare setting
